# Supplementary material for: Identification of a Strong Anthocyanin Activator, VbMYBA, From Berries of Vaccinium bracteatum Thunb
Source: Front Plant Sci. 2021 Dec 6;12:697212. doi: 10.3389/fpls.2021.697212 (PMC8685453; doi:10.3389/fpls.2021.697212)
Supplement: Supplementary file 5 [file Table_3.XLSX]

## Sheet: Sheet
Compound Name	Formula	RT (Measured)	m/z (Measured)	m/z (Expected)	Peak Height	Measured Area	Confirmed n of m	Isotope Pattern Score	Total Isotopes Matched	Total Fragments Found	Fragment Masses & Found States	Fragment 1 Measured MZ	Fragment 2 Measured MZ
Delphinidin-3,5-O-diglucoside	C27H31O17	11.46	627.156	627.156	1568953	5.42044e+06	1 out of 1	95	3 of 4	2	303.05*,465.10*	465.104	303.05
Cyanidin	C15H11O6	8.21	287.055	287.055	60049869	9.51991e+08	1 out of 2	100	4 of 5	1	287.06*	287.055	N/A
Cyanidin-3-O-arabinoside	C20H19O10	8.23	419.098	419.097	869264445	1.36362e+10	1 out of 1	100	5 of 6	1	287.06*	287.055	N/A
Cyanidin-3-O-galactoside	C21H21O11	7.45	449.108	449.108	1203479056	1.82054e+10	2 out of 2	100	5 of 6	1	287.06*	287.055	N/A
Cyanidin-3-O-glucoside	C21H21O11	7.45	449.108	449.108	1203479056	1.82054e+10	1 out of 1	100	5 of 6	1	287.06*	287.055	N/A
Delphinidin	C15H11O7	12.63	303.051	303.05	731273251	2.88218e+09	1 out of 2	100	5 of 5	1	303.05*	303.05	N/A
Delphinidin-3-O-(6''-p-coumaryl)-glucoside	C30H27O14	15.39	611.14	611.14	6444640	2.33834e+07	1 out of 1	100	4 of 4	1	303.05*	303.05	N/A
Delphinidin-3-O-(6-O-acetyl)-glucoside	C23H23O13	9.07	507.113	507.113	13014638	1.68812e+08	1 out of 1	100	4 of 4	1	303.05*	303.05	N/A
Delphinidin-3-O-arabinoside	C20H19O11	7.31	435.093	435.092	798839608	4.54786e+09	1 out of 1	100	5 of 6	1	303.05*	303.05	N/A
Delphinidin-3-O-galactoside	C21H21O12	6.74	465.103	465.103	1249843478	2.79851e+10	1 out of 1	100	6 of 6	1	303.05*	303.05	N/A
Delphinidin-3-O-glucoside	C21H21O12	6.74	465.103	465.103	1249843478	2.79851e+10	1 out of 1	100	6 of 6	1	303.05*	303.05	N/A
Delphinidin-3-O-sambubioside	C26H29O16	10.4	597.146	597.145	13614288	8.03778e+07	1 out of 1	100	5 of 5	1	303.05*	303.05	N/A
Malvidin-3-O-(6''-acetyl)galactoside	C25H27O13	11.14	535.146	535.145	14795135	2.205e+08	1 out of 1	100	5 of 6	1	331.08*,493.13	N/A	331.082
Malvidin-3-O-(6''-acetyl)glucoside	C25H27O13	11.14	535.146	535.145	14795135	2.205e+08	1 out of 1	100	5 of 6	1	331.08*,493.13	N/A	331.082
Malvidin-3-O-(6-O-p-coumaryl)-O-glucoside	C32H31O14	13.37	639.172	639.171	390635	5.39196e+06	1 out of 1	100	4 of 4	1	331.08*	331.082	N/A
Malvidin-3-O-arabinoside	C22H23O11	9.53	463.125	463.123	626074973	1.50721e+10	1 out of 1	100	6 of 6	1	331.08*	331.082	N/A
Malvidin-3-O-galactoside	C23H25O12	8.88	493.135	493.134	894527898	1.90532e+10	1 out of 1	100	6 of 6	1	331.08*	331.082	N/A
Malvidin-3-O-glucoside	C23H25O12	8.88	493.135	493.134	894527898	1.90532e+10	1 out of 1	100	6 of 6	1	331.08*	331.082	N/A
Peonidin-3-O-(6''-acetyl)galactoside	C24H25O12	11.01	505.135	505.134	7730401	1.38293e+08	1 out of 1	100	5 of 5	1	301.07*,463.12	N/A	301.071
Peonidin-3-O-(6''-acetyl)glucoside	C24H25O12	11.01	505.135	505.134	7730401	1.38293e+08	1 out of 1	100	5 of 5	1	301.07*,463.12	N/A	301.071
Peonidin-3-O-arabinoside	C21H21O10	9.23	433.114	433.113	329317412	2.26561e+09	1 out of 1	100	5 of 6	1	301.07*	301.071	N/A
Petunidin	C16H13O7	13.98	317.066	317.066	39380475	1.43395e+08	1 out of 2	100	5 of 5	1	317.07*	317.066	N/A
Petunidin-3-O-(6''-acetyl) galactoside	C24H25O13	10.62	521.13	521.129	11116131	1.89965e+08	1 out of 1	100	4 of 5	1	317.07*,479.12	N/A	317.065
Petunidin-3-O-(6''-acetyl) glucoside	C24H25O13	10.62	521.13	521.129	11116131	1.89965e+08	1 out of 1	100	4 of 5	1	317.07*,479.12	N/A	317.065
Petunidin-3-O-galactoside	C22H23O12	7.9	479.12	479.118	790897114	8.60124e+09	1 out of 1	100	6 of 6	1	317.07*	317.066	N/A
Petunidin-3-O-glucoside	C22H23O12	7.9	479.12	479.118	790897114	8.60124e+09	1 out of 1	100	6 of 6	1	317.07*	317.066	N/A
Petunidin-3-O-rutinoside	C28H33O16	12.6	625.177	625.176	995589	2.48036e+06	1 out of 1	100	3 of 3	1	317.07*,479.12	N/A	317.066
Cyanidin-3-O-rutinoside	C27H31O15	12.89	595.167	595.166	5267737	1.56377e+07	1 out of 1	97	3 of 4	1	287.06*	287.056	N/A
Malvidin	C17H15O7	9.51	331.08	331.081	25718094	5.5109e+08	1 out of 2	96	5 of 5	1	331.08*	331.082	N/A
Peonidin	C16H13O6	8.62	301.069	301.071	19654983	3.06597e+08	1 out of 2	88	4 of 4	1	301.07*	301.071	N/A
Cyanidin-3,5-O-diglucoside	C27H31O16	11.24	611.162	611.161	3095712	1.06554e+07	1 out of 2	72	2 of 4	1	287.06*,449.11	N/A	287.055
Cyanidin-3-O-sophoroside	C27H31O16	11.24	611.162	611.161	3095712	1.06554e+07	1 out of 1	72	2 of 4	1	287.06*	287.055	N/A
Delphinidin-3-O-rutinoside	C27H31O16	11.24	611.162	611.161	3095712	1.06554e+07	1 out of 1	72	2 of 4	1	303.05*	303.05	N/A
Quercetin-3-rutinoside(Rutin)	C27H30O16	11.24	611.162	611.161	3095712	1.06554e+07	1 out of 1	72	2 of 4	1	303.05*,465.10	N/A	303.05
Cyanidin-3-O-(6''-acetyl) galactoside	C23H23O12	10.46	491.119	491.118	8778995	1.36062e+08	1 out of 1	68	2 of 5	1	287.06*,449.11	N/A	287.053
Cyanidin-3-O-(6''-acetyl) glucoside	C23H23O12	10.46	491.119	491.118	8778995	1.36062e+08	1 out of 1	68	2 of 5	1	287.06*,449.11	N/A	287.053
Cyanidin-3-O-lathyroside	C26H29O15	12.86	581.151	581.15	22573264	8.44557e+07	0 out of 1	100	5 of 5	0	287.06	N/A	N/A
Cyanidin-3-O-sambubioside	C26H29O15	12.86	581.151	581.15	22573264	8.44557e+07	0 out of 1	100	5 of 5	0	287.06	N/A	N/A
Cyanidin-3-O-sambubioside-5-O-glucoside	C32H39O20	9.97	743.204	743.203	1911804	6.18647e+06	0 out of 1	100	4 of 5	0	449.11,581.15,287.06	N/A	N/A
Delphinidin-3-O-rhamnoside	C21H21O11	7.45	449.108	449.108	1203479056	1.82054e+10	0 out of 1	100	5 of 6	0	303.05	N/A	N/A
Pelargonidin-3-O-galactoside	C21H21O10	9.23	433.114	433.113	329317412	2.26561e+09	0 out of 1	100	5 of 6	0	271.06	N/A	N/A
Pelargonidin-3-O-glucoside	C21H21O10	9.23	433.114	433.113	329317412	2.26561e+09	0 out of 1	100	5 of 6	0	271.06	N/A	N/A
Pelargonidin-3-O-rutinoside	C27H31O14	5.1	579.171	579.171	2384060	7.75736e+06	0 out of 1	100	4 of 5	0	271.06	N/A	N/A
Peonidin-3,5-O-diglucoside	C28H33O16	12.6	625.177	625.176	995589	2.48036e+06	0 out of 1	100	3 of 3	0	463.12,301.07	N/A	N/A
Peonidin-3-O-galactoside	C22H23O11	9.53	463.125	463.123	626074973	1.50721e+10	0 out of 1	100	6 of 6	0	301.07	N/A	N/A
Peonidin-3-O-glucoside	C22H23O11	9.53	463.125	463.123	626074973	1.50721e+10	0 out of 1	100	6 of 6	0	301.07	N/A	N/A
Petunidin-3-O-arabinoside	C21H21O11	7.45	449.108	449.108	1203479056	1.82054e+10	0 out of 1	100	5 of 6	0	317.07	N/A	N/A
Pelargonidin-3,5-O-diglucoside	C27H31O15	12.89	595.167	595.166	5267737	1.56377e+07	0 out of 1	97	3 of 4	0	433.11,271.06	N/A	N/A
Peonidin-3-O-(6''-malonyl)glucoside	C25H25O14	10.78	549.123	549.124	2000485	6.52655e+06	0 out of 1	96	4 of 4	0	463.12,301.07	N/A	N/A
Petunidin-3-O-[6''-O-(p-coumaroyl)glucoside]-5-O-glucoside	C37H39O19	10.7	787.21	787.208	542219	1.5981e+06	0 out of 1	91	4 of 4	0	479.12,625.16,317.07	N/A	N/A
Petunidin-3-O-sophoroside-5-O-glucoside	C34H43O22	1.56	803.223	803.224	101194	374095	0 out of 1	89	4 of 4	0	479.12,641.17,317.07	N/A	N/A
Petunidin-3-O-[rhamnopyranosyl-(p-coumaroyl)]-5-O-glucoside	C37H39O18	12.72	771.213	771.213	357811	1.16239e+06	0 out of 1	86	3 of 3	0	609.16,479.12,317.07	N/A	N/A
Petunidin-3-O-glucoside(feruloyl)-5-O-glucoside	C38H41O20	12.55	817.22	817.219	169993	537793	0 out of 1	81	2 of 3	0	655.17,479.12,317.07	N/A	N/A
Malvidin-3-O-(6''-malonyl)glucoside	C26H27O15	13.49	579.135	579.134	456299	1.65547e+06	0 out of 1	78	2 of 4	0	493.13,331.08	N/A	N/A
Malvidin-3,5-O-diglucoside	C29H35O17	12.72	655.189	655.187	449955	1.33084e+06	0 out of 1	76	2 of 3	0	493.13,331.08	N/A	N/A
Malvidin-3-O-(6-O-p-coumaryl,3-O-acetyl)-5-O-diglucoside	C40H43O20	11.26	843.236	843.234	391967	665368	0 out of 1	67	3 of 3	0	681.18,493.13,331.08	N/A	N/A
Peonidin-3-O-rutinoside	C28H33O15	9.5	609.183	609.181	1109792	2.80469e+06	0 out of 1	62	2 of 3	0	301.07	N/A	N/A
