# Supplementary material for: Identification of a Strong Anthocyanin Activator, VbMYBA, From Berries of Vaccinium bracteatum Thunb
Source: Front Plant Sci. 2021 Dec 6;12:697212. doi: 10.3389/fpls.2021.697212 (PMC8685453; doi:10.3389/fpls.2021.697212)
Supplement: Supplementary file 9 [file Table_7.XLSX]

## Sheet: Sheet1
Table S7 Unigenes involved in phenylpropanoid biosynthesis, flavonoid biosynthesis and anthocyanin biosynthesis pathway
Pathway	Gene ID	Swissprot annotation	nr annotation	FPKM
				Green	Black
Phenylpropanoid biosynthesis	c100195.graph_c0	1-Cys peroxiredoxin PER1 GN=PER1 OS=Arabidopsis thaliana (Mouse-ear cress) PE=2 SV=1	hypothetical protein LEMA_P120120.1 [Leptosphaeria maculans JN3]
Phenylpropanoid biosynthesis	c100799.graph_c0	Peroxidase 4 {ECO:0000250|UniProtKB:Q42578} (Precursor) OS=Vitis vinifera (Grape) PE=1 SV=1	Peroxidase 4 [Morus notabilis]
Phenylpropanoid biosynthesis	c101327.graph_c0	Probable mannitol dehydrogenase GN=CAD OS=Fragaria ananassa (Strawberry) PE=2 SV=1	PREDICTED: probable mannitol dehydrogenase [Eucalyptus grandis]
Phenylpropanoid biosynthesis	c101949.graph_c0	Peroxidase 72 (Precursor) OS=Arabidopsis thaliana (Mouse-ear cress) PE=1 SV=1	PREDICTED: peroxidase 72-like [Nelumbo nucifera]
Phenylpropanoid biosynthesis	c103202.graph_c0	Peroxidase 42 (Precursor) OS=Arabidopsis thaliana (Mouse-ear cress) PE=1 SV=2	hypothetical protein JCGZ_21220 [Jatropha curcas]
Phenylpropanoid biosynthesis	c107061.graph_c0	--	Periplasmic beta-glucosidase [Talaromyces marneffei PM1]
Phenylpropanoid biosynthesis	c107302.graph_c0	Probable cinnamyl alcohol dehydrogenase 3 GN=OsJ_31603 OS=Oryza sativa subsp. japonica (Rice) PE=2 SV=1	putative alcohol dehydrogenase protein [Botrytis cinerea BcDW1]
Phenylpropanoid biosynthesis	c109040.graph_c0	Peroxidase A2 GN=HRPA2 OS=Armoracia rusticana (Horseradish) PE=1 SV=1	PREDICTED: peroxidase A2-like [Nelumbo nucifera]
Phenylpropanoid biosynthesis	c109122.graph_c0	Aldehyde dehydrogenase family 2 member C4 GN=MOB24.3 OS=Arabidopsis thaliana (Mouse-ear cress) PE=1 SV=2	aldehyde dehydrogenase [Sphaerulina musiva SO2202]
Phenylpropanoid biosynthesis	c109136.graph_c0	Peroxidase 4 {ECO:0000250|UniProtKB:Q42578} (Precursor) OS=Vitis vinifera (Grape) PE=1 SV=1	PREDICTED: peroxidase 4-like [Citrus sinensis]
Phenylpropanoid biosynthesis	c109879.graph_c0	Vinorine synthase GN=ACT OS=Rauvolfia serpentina (Serpentine wood) PE=1 SV=2	PREDICTED: salutaridinol 7-O-acetyltransferase-like [Solanum tuberosum]
Phenylpropanoid biosynthesis	c109995.graph_c0	Pelargonidin 3-O-(6-caffeoylglucoside) 5-O-(6-O-malonylglucoside) 4'''-malonyltransferase OS=Salvia splendens (Scarlet sage) PE=1 SV=1	PREDICTED: acetyl-CoA-benzylalcohol acetyltransferase-like [Solanum tuberosum]
Phenylpropanoid biosynthesis	c110452.graph_c0	Peroxidase 42 (Precursor) OS=Arabidopsis thaliana (Mouse-ear cress) PE=1 SV=2	hypothetical protein JCGZ_21220 [Jatropha curcas]
Phenylpropanoid biosynthesis	c111495.graph_c0	Aldehyde dehydrogenase family 2 member C4 GN=MOB24.3 OS=Arabidopsis thaliana (Mouse-ear cress) PE=1 SV=2	unnamed protein product [Fusarium acuminatum CS5907]
Phenylpropanoid biosynthesis	c111777.graph_c0	Cationic peroxidase 1 (Precursor) GN=PNC1 OS=Arachis hypogaea (Peanut) PE=1 SV=2	PREDICTED: peroxidase P7-like [Nelumbo nucifera]
Phenylpropanoid biosynthesis	c112561.graph_c0	Phenylalanine ammonia-lyase (Fragment) GN=PAL OS=Vitis vinifera (Grape) PE=2 SV=1	phenylalanine ammonia-lyase, partial [Populus nigra]
Phenylpropanoid biosynthesis	c113247.graph_c0	Caffeic acid 3-O-methyltransferase 1 GN=OMT1 OS=Populus tremuloides (Quaking aspen) PE=1 SV=1	caffeic acid O-methyltransferase [Camellia sinensis]
Phenylpropanoid biosynthesis	c113548.graph_c0	Aldehyde dehydrogenase family 2 member C4 GN=MOB24.3 OS=Arabidopsis thaliana (Mouse-ear cress) PE=1 SV=2	aldehyde dehydrogenase [Passalora fulva]
Phenylpropanoid biosynthesis	c114130.graph_c0	4-coumarate--CoA ligase-like 1 GN=4CLL1 OS=Arabidopsis thaliana (Mouse-ear cress) PE=2 SV=1	hypothetical protein SETTUDRAFT_179500 [Setosphaeria turcica Et28A]
Phenylpropanoid biosynthesis	c114180.graph_c0	Caffeic acid 3-O-methyltransferase GN=COMT1 OS=Rosa chinensis (China rose) PE=2 SV=1	PREDICTED: caffeic acid 3-O-methyltransferase-like, partial [Malus domestica]
Phenylpropanoid biosynthesis	c114583.graph_c0	Caffeic acid 3-O-methyltransferase 1 GN=OMT1 OS=Populus tremuloides (Quaking aspen) PE=1 SV=1	caffeic acid O-methyltransferase [Camellia sinensis]
Phenylpropanoid biosynthesis	c115141.graph_c0	Peroxidase 3 (Precursor) GN=YUP8H12.13 OS=Arabidopsis thaliana (Mouse-ear cress) PE=2 SV=1	PREDICTED: peroxidase 3 [Nelumbo nucifera]
Phenylpropanoid biosynthesis	c115645.graph_c0	1-Cys peroxiredoxin PER1 GN=PER1 OS=Arabidopsis thaliana (Mouse-ear cress) PE=2 SV=1	Alkyl hydroperoxide reductase subunit C/ Thiol specific antioxidant [Macrophomina phaseolina MS6]
Phenylpropanoid biosynthesis	c118406.graph_c0	--	unnamed protein product [Vitis vinifera]
Phenylpropanoid biosynthesis	c120629.graph_c0	Phenylalanine ammonia-lyase GN=PAL OS=Pinus taeda (Loblolly pine) PE=3 SV=1	phenylalanine ammonia-lyase [Pseudozyma antarctica]
Phenylpropanoid biosynthesis	c122053.graph_c0	Peroxidase 72 (Precursor) OS=Arabidopsis thaliana (Mouse-ear cress) PE=1 SV=1	hypothetical protein JCGZ_08294 [Jatropha curcas]
Phenylpropanoid biosynthesis	c123017.graph_c0	Peroxidase 12 (Precursor) OS=Arabidopsis thaliana (Mouse-ear cress) PE=1 SV=1	PREDICTED: peroxidase 12-like [Eucalyptus grandis]
Phenylpropanoid biosynthesis	c124249.graph_c0	Beta-glucosidase 17 (Precursor) GN=BGLU17 OS=Arabidopsis thaliana (Mouse-ear cress) PE=2 SV=1	glycoside hydrolase family 1 protein [Leucaena leucocephala]
Phenylpropanoid biosynthesis	c124255.graph_c0	Aldehyde dehydrogenase family 2 member C4 GN=MOB24.3 OS=Arabidopsis thaliana (Mouse-ear cress) PE=1 SV=2	hypothetical protein MYCFIDRAFT_56853 [Pseudocercospora fijiensis CIRAD86]
Phenylpropanoid biosynthesis	c124411.graph_c0	Caffeoylshikimate esterase GN=CSE OS=Arabidopsis thaliana (Mouse-ear cress) PE=1 SV=1	esterase/lipase/thioesterase family protein [Populus trichocarpa]
Phenylpropanoid biosynthesis	c128691.graph_c0	Peroxidase 4 {ECO:0000250|UniProtKB:Q42578} (Precursor) OS=Vitis vinifera (Grape) PE=1 SV=1	PREDICTED: peroxidase P7-like [Solanum lycopersicum]
Phenylpropanoid biosynthesis	c129066.graph_c0	Peroxidase 24 (Precursor) GN=T7F6.21 OS=Arabidopsis thaliana (Mouse-ear cress) PE=2 SV=1	putative peroxidase [Cinnamomum micranthum f. kanehirae]
Phenylpropanoid biosynthesis	c130401.graph_c0	Probable mannitol dehydrogenase GN=CAD1 OS=Medicago sativa (Alfalfa) PE=1 SV=1	PREDICTED: probable mannitol dehydrogenase-like [Solanum tuberosum]
Phenylpropanoid biosynthesis	c131046.graph_c0	4-coumarate--CoA ligase-like 7 GN=4CLL7 OS=Arabidopsis thaliana (Mouse-ear cress) PE=1 SV=1	hypothetical protein BAUCODRAFT_36488 [Baudoinia compniacensis UAMH 10762]
Phenylpropanoid biosynthesis	c131647.graph_c0	Probable cinnamyl alcohol dehydrogenase 1 GN=F28P22.13 OS=Arabidopsis thaliana (Mouse-ear cress) PE=2 SV=1	PREDICTED: probable cinnamyl alcohol dehydrogenase 6 [Cucumis melo]
Phenylpropanoid biosynthesis	c13262.graph_c0	--	beta-glucosidase, putative [Aspergillus flavus NRRL3357]
Phenylpropanoid biosynthesis	c133575.graph_c0	Peroxidase 12 (Precursor) OS=Arabidopsis thaliana (Mouse-ear cress) PE=1 SV=1	PREDICTED: peroxidase 12 [Vitis vinifera]
Phenylpropanoid biosynthesis	c133958.graph_c0	Cinnamyl alcohol dehydrogenase 8 GN=At4g37990 OS=Arabidopsis thaliana (Mouse-ear cress) PE=1 SV=1	hypothetical protein DOTSEDRAFT_42808 [Dothistroma septosporum NZE10]
Phenylpropanoid biosynthesis	c134410.graph_c0	Probable mannitol dehydrogenase GN=CAD OS=Fragaria ananassa (Strawberry) PE=2 SV=1	hypothetical protein M378DRAFT_169195 [Amanita muscaria Koide BX008]
Phenylpropanoid biosynthesis	c136017.graph_c0	4-coumarate--CoA ligase 1 GN=4CL1 OS=Solanum tuberosum (Potato) PE=3 SV=1	hypothetical protein A1O3_02448 [Capronia epimyces CBS 606.96]
Phenylpropanoid biosynthesis	c138343.graph_c0	Peroxidase 4 {ECO:0000250|UniProtKB:Q42578} (Precursor) OS=Vitis vinifera (Grape) PE=1 SV=1	PREDICTED: peroxidase 4-like [Eucalyptus grandis]
Phenylpropanoid biosynthesis	c142607.graph_c0	Beta-glucosidase 16 (Precursor) GN=T2O9.110 OS=Arabidopsis thaliana (Mouse-ear cress) PE=2 SV=1	hypothetical protein PFICI_12956 [Pestalotiopsis fici W106-1]
Phenylpropanoid biosynthesis	c146631.graph_c0	Peroxidase 4 (Precursor) OS=Arabidopsis thaliana (Mouse-ear cress) PE=3 SV=1	hypothetical protein PHAVU_010G067000g [Phaseolus vulgaris]
Phenylpropanoid biosynthesis	c147823.graph_c0	Peroxidase 64 (Precursor) GN=MJC20.29 OS=Arabidopsis thaliana (Mouse-ear cress) PE=1 SV=1	hypothetical protein MIMGU_mgv1a010125mg [Erythranthe guttata]
Phenylpropanoid biosynthesis	c148693.graph_c0	1-Cys peroxiredoxin A OS=Oryza sativa subsp. japonica (Rice) PE=2 SV=1	hypothetical protein DOTSEDRAFT_61010 [Dothistroma septosporum NZE10]
Phenylpropanoid biosynthesis	c148914.graph_c0	4-coumarate--CoA ligase-like 1 GN=4CLL1 OS=Arabidopsis thaliana (Mouse-ear cress) PE=2 SV=1	hypothetical protein MYCFIDRAFT_215787 [Pseudocercospora fijiensis CIRAD86]
Phenylpropanoid biosynthesis	c149290.graph_c0	1-Cys peroxiredoxin A OS=Oryza sativa subsp. japonica (Rice) PE=2 SV=1	hypothetical protein SNOG_02785 [Phaeosphaeria nodorum SN15]
Phenylpropanoid biosynthesis	c149860.graph_c0	Betaine aldehyde dehydrogenase, chloroplastic (Precursor) OS=Atriplex hortensis (Mountain spinach) PE=2 SV=1	retinal dehydrogenase 2 [Aspergillus terreus NIH2624]
Phenylpropanoid biosynthesis	c149880.graph_c0	Peroxidase 30 (Precursor) OS=Arabidopsis thaliana (Mouse-ear cress) PE=1 SV=1	unnamed protein product [Coffea canephora]
Phenylpropanoid biosynthesis	c16606.graph_c0	Aldehyde dehydrogenase family 2 member B4, mitochondrial (Precursor) GN=T17F15.130 OS=Arabidopsis thaliana (Mouse-ear cress) PE=2 SV=1	betaine aldehyde dehydrogenase [Sphaerulina musiva SO2202]
Phenylpropanoid biosynthesis	c24737.graph_c0	--	PREDICTED: peroxidase 24 [Sesamum indicum]
Phenylpropanoid biosynthesis	c25971.graph_c0	Betaine aldehyde dehydrogenase, chloroplastic (Precursor) OS=Beta vulgaris (Sugar beet) PE=2 SV=1	hypothetical protein SNOG_08429 [Phaeosphaeria nodorum SN15]
Phenylpropanoid biosynthesis	c3103.graph_c1	Peroxidase 53 (Precursor) GN=MPH15.8 OS=Arabidopsis thaliana (Mouse-ear cress) PE=1 SV=1	unnamed protein product [Coffea canephora]
Phenylpropanoid biosynthesis	c31713.graph_c0	Aldehyde dehydrogenase family 2 member B4, mitochondrial (Precursor) GN=T17F15.130 OS=Arabidopsis thaliana (Mouse-ear cress) PE=2 SV=1	ald5p [Saccharomyces arboricola H-6]
Phenylpropanoid biosynthesis	c32819.graph_c0	Spermidine hydroxycinnamoyl transferase GN=SHT OS=Arabidopsis thaliana (Mouse-ear cress) PE=1 SV=1	PREDICTED: spermidine hydroxycinnamoyl transferase-like [Vitis vinifera]
Phenylpropanoid biosynthesis	c34169.graph_c0	Salutaridinol 7-O-acetyltransferase GN=SALAT OS=Papaver somniferum (Opium poppy) PE=1 SV=1	Anthranilate N-benzoyltransferase protein, putative [Ricinus communis]
Phenylpropanoid biosynthesis	c35461.graph_c0	Cytochrome P450 98A2 GN=CYP98A2 OS=Glycine max (Soybean) PE=2 SV=1	hypothetical protein CICLE_v10011520mg [Citrus clementina]
Phenylpropanoid biosynthesis	c38212.graph_c1	Beta-glucosidase 12 (Precursor) OS=Oryza sativa subsp. japonica (Rice) PE=2 SV=2	glycoside hydrolase family 1 protein [Baudoinia compniacensis UAMH 10762]
Phenylpropanoid biosynthesis	c40923.graph_c0	Cinnamoyl-CoA reductase 1 GN=T24D18.5 OS=Arabidopsis thaliana (Mouse-ear cress) PE=1 SV=1	cinnamoyl-CoA reductase [Vaccinium corymbosum]
Phenylpropanoid biosynthesis	c41243.graph_c0	--	ketoreductase [Byssochlamys spectabilis No. 5]
Phenylpropanoid biosynthesis	c41354.graph_c0	Aldehyde dehydrogenase family 2 member C4 GN=MOB24.3 OS=Arabidopsis thaliana (Mouse-ear cress) PE=1 SV=2	hypothetical protein OsJ_02430 [Oryza sativa Japonica Group]
Phenylpropanoid biosynthesis	c41548.graph_c0	Probable mannitol dehydrogenase GN=CAD OS=Fragaria ananassa (Strawberry) PE=2 SV=1	PREDICTED: probable mannitol dehydrogenase [Pyrus x bretschneideri]
Phenylpropanoid biosynthesis	c42222.graph_c0	8-hydroxygeraniol dehydrogenase GN=10HGO OS=Catharanthus roseus (Madagascar periwinkle) PE=1 SV=1	PREDICTED: probable mannitol dehydrogenase [Vitis vinifera]
Phenylpropanoid biosynthesis	c42464.graph_c0	Beta-glucosidase 22 (Precursor) GN=OSJNBa0090H02.10 OS=Oryza sativa subsp. japonica (Rice) PE=2 SV=1	PREDICTED: beta-glucosidase 11-like [Vitis vinifera]
Phenylpropanoid biosynthesis	c43230.graph_c0	Cytochrome P450 98A1 GN=CYP98A1 OS=Sorghum bicolor (Sorghum) PE=2 SV=1	flavonoid 3'-hydroxylase [Vitis vinifera]
Phenylpropanoid biosynthesis	c44975.graph_c0	--	unnamed protein product, partial [Coffea canephora]
Phenylpropanoid biosynthesis	c4830.graph_c0	Peroxidase 42 (Precursor) OS=Arabidopsis thaliana (Mouse-ear cress) PE=1 SV=2	hypothetical protein CISIN_1g019129mg [Citrus sinensis]
Phenylpropanoid biosynthesis	c50965.graph_c0	--	Anthranilate N-benzoyltransferase protein, putative [Ricinus communis]
Phenylpropanoid biosynthesis	c50965.graph_c1	Salutaridinol 7-O-acetyltransferase GN=SALAT OS=Papaver somniferum (Opium poppy) PE=1 SV=1	Anthranilate N-benzoyltransferase protein, putative [Ricinus communis]
Phenylpropanoid biosynthesis	c54901.graph_c0	Cinnamoyl-CoA reductase 1 GN=T24D18.5 OS=Arabidopsis thaliana (Mouse-ear cress) PE=1 SV=1	cinnamoyl-CoA reductase [Vaccinium corymbosum]
Phenylpropanoid biosynthesis	c55851.graph_c0	Furcatin hydrolase {ECO:0000303|PubMed:14976214, ECO:0000312|EMBL:BAD14925.1} (Precursor) OS=Viburnum furcatum (Scarlet leaved viburnum) PE=1 SV=1	unnamed protein product [Coffea canephora]
Phenylpropanoid biosynthesis	c62671.graph_c0	Caffeic acid 3-O-methyltransferase GN=COMT1 OS=Rosa chinensis (China rose) PE=2 SV=1	uncharacterized protein LOC103342359 [Prunus mume]
Phenylpropanoid biosynthesis	c64622.graph_c0	Beta-glucosidase 21 (Precursor) OS=Oryza sativa subsp. japonica (Rice) PE=2 SV=2	Hydroxyisourate hydrolase [Glycine soja]
Phenylpropanoid biosynthesis	c64876.graph_c0	Caffeic acid 3-O-methyltransferase OS=Medicago sativa (Alfalfa) PE=1 SV=1	PREDICTED: caffeic acid 3-O-methyltransferase 1 [Nelumbo nucifera]
Phenylpropanoid biosynthesis	c65138.graph_c0	Phenylalanine ammonia-lyase OS=Digitalis lanata (Grecian foxglove) PE=2 SV=1	phenylalanine ammonia lyase, partial [Ampelopsis grossedentata]
Phenylpropanoid biosynthesis	c67244.graph_c0	4-coumarate--CoA ligase GN=4CL OS=Pinus taeda (Loblolly pine) PE=2 SV=1	hypothetical protein COCVIDRAFT_107042 [Bipolaris victoriae FI3]
Phenylpropanoid biosynthesis	c67977.graph_c0	Caffeic acid 3-O-methyltransferase OS=Medicago sativa (Alfalfa) PE=1 SV=1	hypothetical protein PRUPE_ppa007229mg [Prunus persica]
Phenylpropanoid biosynthesis	c69195.graph_c0	Peroxidase 51 (Precursor) OS=Arabidopsis thaliana (Mouse-ear cress) PE=2 SV=1	unnamed protein product [Vitis vinifera]
Phenylpropanoid biosynthesis	c69515.graph_c0	Cytochrome P450 98A2 GN=CYP98A2 OS=Glycine max (Soybean) PE=2 SV=1	hypothetical protein EUGRSUZ_A02190 [Eucalyptus grandis]
Phenylpropanoid biosynthesis	c69533.graph_c0	Peroxidase 55 (Precursor) GN=MUA22.13 OS=Arabidopsis thaliana (Mouse-ear cress) PE=1 SV=1	PREDICTED: peroxidase 55-like [Vitis vinifera]
Phenylpropanoid biosynthesis	c69918.graph_c0	Peroxidase 47 (Precursor) GN=F17M5.180 OS=Arabidopsis thaliana (Mouse-ear cress) PE=2 SV=2	PREDICTED: peroxidase 47-like [Nelumbo nucifera]
Phenylpropanoid biosynthesis	c70978.graph_c0	Peroxidase 10 (Precursor) GN=F14J22.19 OS=Arabidopsis thaliana (Mouse-ear cress) PE=1 SV=1	PREDICTED: peroxidase 10 [Prunus mume]
Phenylpropanoid biosynthesis	c71922.graph_c1	--	PREDICTED: peroxidase 5-like [Nelumbo nucifera]
Phenylpropanoid biosynthesis	c72315.graph_c0	Phenylalanine ammonia-lyase (Fragment) GN=PAL OS=Vitis vinifera (Grape) PE=2 SV=1	phenylalanine ammonia-lyase [Camellia chekiangoleosa]
Phenylpropanoid biosynthesis	c72515.graph_c0	Peroxidase 12 (Precursor) OS=Arabidopsis thaliana (Mouse-ear cress) PE=1 SV=1	PREDICTED: peroxidase 12 [Populus euphratica]
Phenylpropanoid biosynthesis	c73267.graph_c0	Anthocyanidin 3-O-glucosyltransferase 5 GN=GT5 OS=Manihot esculenta (Cassava) PE=2 SV=1	glycosyltransferase [Actinidia deliciosa]
Phenylpropanoid biosynthesis	c74678.graph_c0	Peroxidase 10 (Precursor) GN=F14J22.19 OS=Arabidopsis thaliana (Mouse-ear cress) PE=1 SV=1	PREDICTED: peroxidase 10-like [Nicotiana sylvestris]
Phenylpropanoid biosynthesis	c74869.graph_c0	Beta-glucosidase 42 GN=BGLU42 OS=Arabidopsis thaliana (Mouse-ear cress) PE=2 SV=1	hypothetical protein MIMGU_mgv1a017997mg, partial [Erythranthe guttata]
Phenylpropanoid biosynthesis	c74869.graph_c1	Strictosidine-O-beta-D-glucosidase GN=SGR1 OS=Rauvolfia serpentina (Serpentine wood) PE=1 SV=1	scrictosidine-beta-D-glucosidase [Rauvolfia verticillata]
Phenylpropanoid biosynthesis	c74869.graph_c2	Raucaffricine-O-beta-D-glucosidase GN=RG OS=Rauvolfia serpentina (Serpentine wood) PE=1 SV=1	PREDICTED: beta-glucosidase 12-like [Nelumbo nucifera]
Phenylpropanoid biosynthesis	c75445.graph_c0	Phenylalanine ammonia-lyase 1 GN=PAL1 OS=Pisum sativum (Garden pea) PE=2 SV=1	PREDICTED: phenylalanine ammonia-lyase [Nelumbo nucifera]
Phenylpropanoid biosynthesis	c76351.graph_c0	Beta-glucosidase 42 GN=BGLU42 OS=Arabidopsis thaliana (Mouse-ear cress) PE=2 SV=1	PREDICTED: beta-glucosidase 42 [Vitis vinifera]
Phenylpropanoid biosynthesis	c76465.graph_c0	Beta-glucosidase 18 (Precursor) OS=Oryza sativa subsp. japonica (Rice) PE=3 SV=2	PREDICTED: beta-glucosidase 18-like isoform X3 [Citrus sinensis]
Phenylpropanoid biosynthesis	c77295.graph_c0	Peroxidase N1 (Precursor) OS=Nicotiana tabacum (Common tobacco) PE=1 SV=1	PREDICTED: peroxidase N1-like [Solanum tuberosum]
Phenylpropanoid biosynthesis	c77505.graph_c1	Cytochrome P450 84A1 GN=F23E13.110 OS=Arabidopsis thaliana (Mouse-ear cress) PE=1 SV=1	ferulate 5-hydroxylase [Camptotheca acuminata]
Phenylpropanoid biosynthesis	c77657.graph_c0	Probable mannitol dehydrogenase GN=CAD OS=Fragaria ananassa (Strawberry) PE=2 SV=1	PREDICTED: 8-hydroxygeraniol dehydrogenase-like [Nicotiana sylvestris]
Phenylpropanoid biosynthesis	c78605.graph_c0	Lignin-forming anionic peroxidase (Precursor) OS=Nicotiana sylvestris (Wood tobacco) PE=2 SV=1	PREDICTED: lignin-forming anionic peroxidase-like [Sesamum indicum]
Phenylpropanoid biosynthesis	c79013.graph_c0	Cinnamoyl-CoA reductase 1 GN=T24D18.5 OS=Arabidopsis thaliana (Mouse-ear cress) PE=1 SV=1	putative cinnamoyl-CoA reductase [Capsicum annuum]
Phenylpropanoid biosynthesis	c79049.graph_c0	--	PREDICTED: lysosomal beta glucosidase-like [Prunus mume]
Phenylpropanoid biosynthesis	c79150.graph_c0	Peroxidase 63 (Precursor) OS=Arabidopsis thaliana (Mouse-ear cress) PE=2 SV=1	PREDICTED: peroxidase 31-like [Vitis vinifera]
Phenylpropanoid biosynthesis	c79447.graph_c0	Peroxidase 17 (Precursor) GN=F14M13.18 OS=Arabidopsis thaliana (Mouse-ear cress) PE=2 SV=1	unnamed protein product [Coffea canephora]
Phenylpropanoid biosynthesis	c79666.graph_c0	Probable cinnamyl alcohol dehydrogenase 6 GN=OSJNBa0065B15.8 OS=Oryza sativa subsp. japonica (Rice) PE=2 SV=2	putative cinnamyl alcohol dehydrogenase [Camellia sinensis]
Phenylpropanoid biosynthesis	c79851.graph_c1	Caffeoylshikimate esterase GN=CSE OS=Arabidopsis thaliana (Mouse-ear cress) PE=1 SV=1	PREDICTED: caffeoylshikimate esterase [Sesamum indicum]
Phenylpropanoid biosynthesis	c79863.graph_c0	Cinnamoyl-CoA reductase 2 GN=CCR2 OS=Arabidopsis thaliana (Mouse-ear cress) PE=1 SV=1	cinnamoyl-CoA reductase [Vaccinium corymbosum]
Phenylpropanoid biosynthesis	c81326.graph_c0	Peroxidase 15 {ECO:0000303|PubMed:17936696} (Precursor) OS=Ipomoea batatas (Sweet potato) PE=1 SV=1	PREDICTED: lignin-forming anionic peroxidase [Vitis vinifera]
Phenylpropanoid biosynthesis	c81449.graph_c0	Caffeic acid 3-O-methyltransferase GN=COMT1 OS=Rosa chinensis (China rose) PE=2 SV=1	uncharacterized protein LOC103342359 [Prunus mume]
Phenylpropanoid biosynthesis	c81449.graph_c1	Caffeic acid 3-O-methyltransferase GN=COMT1 OS=Catharanthus roseus (Madagascar periwinkle) PE=2 SV=1	O-methyltransferase [Vaccinium corymbosum]
Phenylpropanoid biosynthesis	c81830.graph_c0	Probable caffeoyl-CoA O-methyltransferase At4g26220 GN=At4g26220 OS=Arabidopsis thaliana (Mouse-ear cress) PE=2 SV=1	Putative caffeoyl-CoA O-methyltransferase [Glycine soja]
Phenylpropanoid biosynthesis	c81961.graph_c0	Shikimate O-hydroxycinnamoyltransferase GN=HST OS=Nicotiana tabacum (Common tobacco) PE=1 SV=1	hydroxycinnamoyl CoA shikimate/quinate hydroxycinnamoyl transferase [Platycodon grandiflorus]
Phenylpropanoid biosynthesis	c82055.graph_c0	Peroxidase 21 (Precursor) GN=T2N18.11 OS=Arabidopsis thaliana (Mouse-ear cress) PE=1 SV=1	Peroxidase superfamily protein [Theobroma cacao]
Phenylpropanoid biosynthesis	c82225.graph_c0	Cinnamoyl-CoA reductase 1 GN=T24D18.5 OS=Arabidopsis thaliana (Mouse-ear cress) PE=1 SV=1	cinnamoyl-CoA reductase [Vaccinium corymbosum]
Phenylpropanoid biosynthesis	c82262.graph_c0	4-coumarate--CoA ligase 2 OS=Glycine max (Soybean) PE=2 SV=2	PREDICTED: 4-coumarate--CoA ligase 2 [Vitis vinifera]
Phenylpropanoid biosynthesis	c82685.graph_c0	Probable inactive beta-glucosidase 14 (Precursor) GN=OSJNBa0004N05.21 OS=Oryza sativa subsp. japonica (Rice) PE=2 SV=2	hypothetical protein CISIN_1g012716mg [Citrus sinensis]
Phenylpropanoid biosynthesis	c83081.graph_c0	Beta-glucosidase 44 (Precursor) GN=BGLU44 OS=Arabidopsis thaliana (Mouse-ear cress) PE=2 SV=1	hypothetical protein CICLE_v10008010mg [Citrus clementina]
Phenylpropanoid biosynthesis	c83213.graph_c0	Peroxidase 42 (Precursor) OS=Arabidopsis thaliana (Mouse-ear cress) PE=1 SV=2	PREDICTED: peroxidase 42-like [Eucalyptus grandis]
Phenylpropanoid biosynthesis	c83421.graph_c0	4-coumarate--CoA ligase 1 GN=4CL1 OS=Nicotiana tabacum (Common tobacco) PE=2 SV=1	PREDICTED: 4-coumarate--CoA ligase 1 [Nicotiana sylvestris]
Phenylpropanoid biosynthesis	c83746.graph_c0	Cationic peroxidase 1 (Precursor) GN=PNC1 OS=Arachis hypogaea (Peanut) PE=1 SV=2	PREDICTED: cationic peroxidase 1-like [Vitis vinifera]
Phenylpropanoid biosynthesis	c83962.graph_c0	Beta-glucosidase 17 (Precursor) GN=BGLU17 OS=Arabidopsis thaliana (Mouse-ear cress) PE=2 SV=1	PREDICTED: beta-glucosidase 12-like [Nelumbo nucifera]
Phenylpropanoid biosynthesis	c84294.graph_c0	Probable caffeoyl-CoA O-methyltransferase At4g26220 GN=At4g26220 OS=Arabidopsis thaliana (Mouse-ear cress) PE=2 SV=1	PREDICTED: probable caffeoyl-CoA O-methyltransferase At4g26220 [Malus domestica]
Phenylpropanoid biosynthesis	c84747.graph_c0	Peroxidase 43 (Precursor) OS=Arabidopsis thaliana (Mouse-ear cress) PE=3 SV=2	class III peroxidase [Gossypium hirsutum]
Phenylpropanoid biosynthesis	c84747.graph_c1	Peroxidase 43 (Precursor) OS=Arabidopsis thaliana (Mouse-ear cress) PE=3 SV=2	PREDICTED: peroxidase 43-like [Nicotiana tomentosiformis]
Phenylpropanoid biosynthesis	c84812.graph_c0	Phenylalanine ammonia-lyase 1 GN=PAL1 OS=Prunus avium (Cherry) PE=2 SV=1	PREDICTED: phenylalanine ammonia-lyase-like, partial [Cucumis sativus]
Phenylpropanoid biosynthesis	c84812.graph_c1	Phenylalanine ammonia-lyase GN=PAL OS=Camellia sinensis (Tea) PE=2 SV=1	phenylalanine ammonia-lyase [Camellia japonica]
Phenylpropanoid biosynthesis	c85296.graph_c0	Peroxidase 45 (Precursor) GN=F9N11.20 OS=Arabidopsis thaliana (Mouse-ear cress) PE=1 SV=1	Peroxidase 35 [Triticum urartu]
Phenylpropanoid biosynthesis	c85560.graph_c1	Raucaffricine-O-beta-D-glucosidase GN=RG OS=Rauvolfia serpentina (Serpentine wood) PE=1 SV=1	putative strictosidine beta-D-glucosidase [Camptotheca acuminata]
Phenylpropanoid biosynthesis	c85736.graph_c0	Peroxidase 52 (Precursor) GN=K18I23.14 OS=Arabidopsis thaliana (Mouse-ear cress) PE=2 SV=1	PREDICTED: peroxidase 4-like [Fragaria vesca subsp. vesca]
Phenylpropanoid biosynthesis	c86052.graph_c0	Beta-glucosidase 40 (Precursor) GN=BGLU40 OS=Arabidopsis thaliana (Mouse-ear cress) PE=2 SV=1	PREDICTED: beta-glucosidase 40-like [Prunus mume]
Phenylpropanoid biosynthesis	c86522.graph_c0	Probable mannitol dehydrogenase GN=CAD OS=Fragaria ananassa (Strawberry) PE=2 SV=1	hypothetical protein PRUPE_ppa007622mg [Prunus persica]
Phenylpropanoid biosynthesis	c86561.graph_c0	Beta-glucosidase 12 (Precursor) OS=Oryza sativa subsp. japonica (Rice) PE=2 SV=2	PREDICTED: beta-glucosidase 24-like isoform X3 [Musa acuminata subsp. malaccensis]
Phenylpropanoid biosynthesis	c86561.graph_c1	Raucaffricine-O-beta-D-glucosidase GN=RG OS=Rauvolfia serpentina (Serpentine wood) PE=1 SV=1	Chain A, Crystal Structure Of Native Raucaffricine Glucosidase
Phenylpropanoid biosynthesis	c86919.graph_c0	Aldehyde dehydrogenase family 2 member C4 GN=MOB24.3 OS=Arabidopsis thaliana (Mouse-ear cress) PE=1 SV=2	aldehyde dehydrogenase [Camellia oleifera]
Phenylpropanoid biosynthesis	c87283.graph_c0	Probable mannitol dehydrogenase GN=CAD OS=Fragaria ananassa (Strawberry) PE=2 SV=1	PREDICTED: probable mannitol dehydrogenase [Sesamum indicum]
Phenylpropanoid biosynthesis	c87529.graph_c1	--	hypothetical protein MIMGU_mgv1a002476mg [Erythranthe guttata]
Phenylpropanoid biosynthesis	c87659.graph_c0	Probable mannitol dehydrogenase GN=CAD OS=Fragaria ananassa (Strawberry) PE=2 SV=1	cinnamyl alcohol dehydrogenase 3 [Camellia sinensis]
Phenylpropanoid biosynthesis	c88325.graph_c0	Cationic peroxidase 1 (Precursor) GN=PNC1 OS=Arachis hypogaea (Peanut) PE=1 SV=2	PREDICTED: cationic peroxidase 1-like [Eucalyptus grandis]
Phenylpropanoid biosynthesis	c88325.graph_c1	Cationic peroxidase 1 (Precursor) GN=PNC1 OS=Arachis hypogaea (Peanut) PE=1 SV=2	PREDICTED: cationic peroxidase 1-like [Prunus mume]
Phenylpropanoid biosynthesis	c88472.graph_c0	Trans-cinnamate 4-monooxygenase GN=CYP73A4 OS=Catharanthus roseus (Madagascar periwinkle) PE=2 SV=1	cinnamic acid 4-hydroxylase [Camellia chekiangoleosa]
Phenylpropanoid biosynthesis	c88532.graph_c0	Hydroxyisourate hydrolase (Precursor) GN=HIUH OS=Glycine max (Soybean) PE=1 SV=1	PREDICTED: beta-glucosidase 11-like isoform X1 [Vitis vinifera]
Phenylpropanoid biosynthesis	c88582.graph_c0	Caffeoyl-CoA O-methyltransferase OS=Populus tremuloides (Quaking aspen) PE=2 SV=1	caffeoyl-CoA-O-methyltransferase [Codonopsis lanceolata]
Phenylpropanoid biosynthesis	c89239.graph_c0	Peroxidase 12 (Precursor) OS=Arabidopsis thaliana (Mouse-ear cress) PE=1 SV=1	PREDICTED: peroxidase 12 [Prunus mume]
Phenylpropanoid biosynthesis	c89528.graph_c1	Peroxidase 51 (Precursor) OS=Arabidopsis thaliana (Mouse-ear cress) PE=2 SV=1	PREDICTED: peroxidase 73 [Vitis vinifera]
Phenylpropanoid biosynthesis	c89648.graph_c0	Lignin-forming anionic peroxidase (Precursor) OS=Nicotiana sylvestris (Wood tobacco) PE=2 SV=1	PREDICTED: lignin-forming anionic peroxidase-like [Sesamum indicum]
Phenylpropanoid biosynthesis	c89801.graph_c0	Cinnamyl alcohol dehydrogenase 1 GN=CAD1 OS=Ocimum basilicum (Sweet basil) PE=1 SV=1	cinnamyl alcohol dehydrogenase 1 [Camellia sinensis]
Phenylpropanoid biosynthesis	c90423.graph_c0	Beta-glucosidase 11 (Precursor) GN=BGLU11 OS=Arabidopsis thaliana (Mouse-ear cress) PE=2 SV=2	PREDICTED: beta-glucosidase 11-like isoform X1 [Vitis vinifera]
Phenylpropanoid biosynthesis	c90961.graph_c0	Probable beta-D-xylosidase 6 (Precursor) GN=BXL6 OS=Arabidopsis thaliana (Mouse-ear cress) PE=2 SV=1	Glycosyl hydrolase family protein isoform 4 [Theobroma cacao]
Phenylpropanoid biosynthesis	c90961.graph_c2	Alpha-L-arabinofuranosidase (Precursor) OS=Medicago sativa subsp. varia (Alfalfa) PE=2 SV=1	unnamed protein product [Coffea canephora]
Phenylpropanoid biosynthesis	c91082.graph_c0	Peroxidase 25 (Precursor) GN=T26J13.7 OS=Arabidopsis thaliana (Mouse-ear cress) PE=2 SV=2	PREDICTED: peroxidase 25 [Nelumbo nucifera]
Phenylpropanoid biosynthesis	c91232.graph_c0	Putative beta-glucosidase 41 (Precursor) GN=BGLU41 OS=Arabidopsis thaliana (Mouse-ear cress) PE=3 SV=2	PREDICTED: putative beta-glucosidase 41-like [Citrus sinensis]
Phenylpropanoid biosynthesis	c91646.graph_c0	4-coumarate--CoA ligase 1 GN=4CL1 OS=Nicotiana tabacum (Common tobacco) PE=2 SV=1	hypothetical protein JCGZ_08679 [Jatropha curcas]
Phenylpropanoid biosynthesis	c91751.graph_c1	Peroxidase 4 {ECO:0000250|UniProtKB:Q42578} (Precursor) OS=Vitis vinifera (Grape) PE=1 SV=1	hypothetical protein MIMGU_mgv1a009759mg [Erythranthe guttata]
Phenylpropanoid biosynthesis	c91856.graph_c1	Probable mannitol dehydrogenase GN=CAD OS=Fragaria ananassa (Strawberry) PE=2 SV=1	PREDICTED: probable mannitol dehydrogenase [Vitis vinifera]
Phenylpropanoid biosynthesis	c91892.graph_c0	Cytochrome P450 98A2 GN=CYP98A2 OS=Glycine max (Soybean) PE=2 SV=1	hypothetical protein JCGZ_10726 [Jatropha curcas]
Phenylpropanoid biosynthesis	c91892.graph_c1	Cytochrome P450 98A2 GN=CYP98A2 OS=Glycine max (Soybean) PE=2 SV=1	hypothetical protein JCGZ_10726 [Jatropha curcas]
Phenylpropanoid biosynthesis	c92652.graph_c0	Probable mannitol dehydrogenase GN=CAD OS=Fragaria ananassa (Strawberry) PE=2 SV=1	10-hydroxygeraniol oxidoreductase [Camptotheca acuminata]
Phenylpropanoid biosynthesis	c93043.graph_c0	--	Glycosyl hydrolase family protein isoform 2 [Theobroma cacao]
Phenylpropanoid biosynthesis	c93043.graph_c1	--	beta-D-glucan exohydrolase family protein [Populus trichocarpa]
Phenylpropanoid biosynthesis	c93044.graph_c0	4-coumarate--CoA ligase-like 7 GN=4CLL7 OS=Arabidopsis thaliana (Mouse-ear cress) PE=1 SV=1	4-coumarate:coenzyme A ligase 4 [Fraxinus mandshurica]
Phenylpropanoid biosynthesis	c93921.graph_c0	Beta-glucosidase 40 (Precursor) GN=BGLU40 OS=Arabidopsis thaliana (Mouse-ear cress) PE=2 SV=1	Beta glucosidase 40 isoform 1 [Theobroma cacao]
Phenylpropanoid biosynthesis	c93959.graph_c0	Aldehyde dehydrogenase family 2 member C4 GN=MOB24.3 OS=Arabidopsis thaliana (Mouse-ear cress) PE=1 SV=2	aldehyde dehydrogenase [Camellia oleifera]
Phenylpropanoid biosynthesis	c93959.graph_c1	Aldehyde dehydrogenase family 2 member C4 GN=MOB24.3 OS=Arabidopsis thaliana (Mouse-ear cress) PE=1 SV=2	hypothetical protein CISIN_1g0107352mg, partial [Citrus sinensis]
Phenylpropanoid biosynthesis	c94043.graph_c2	Alpha-L-arabinofuranosidase (Precursor) OS=Medicago sativa subsp. varia (Alfalfa) PE=2 SV=1	Periplasmic beta-glucosidase [Morus notabilis]
Phenylpropanoid biosynthesis	c94721.graph_c0	Beta-glucosidase 47 (Precursor) GN=BGLU47 OS=Arabidopsis thaliana (Mouse-ear cress) PE=3 SV=2	PREDICTED: beta-glucosidase 47-like isoform X2 [Citrus sinensis]
Phenylpropanoid biosynthesis	c95520.graph_c2	Spermidine hydroxycinnamoyl transferase GN=SHT OS=Arabidopsis thaliana (Mouse-ear cress) PE=1 SV=1	putative hydroxycinnamoyl-CoA:shikimate/quinate hydroxycinnamoyltransferase [Camellia sinensis]
Phenylpropanoid biosynthesis	c95699.graph_c0	Phenylalanine ammonia-lyase GN=PAL OS=Camellia sinensis (Tea) PE=2 SV=1	RecName: Full=Phenylalanine ammonia-lyase [Camellia sinensis]
Phenylpropanoid biosynthesis	c96683.graph_c0	Strictosidine-O-beta-D-glucosidase GN=SGR1 OS=Rauvolfia serpentina (Serpentine wood) PE=1 SV=1	PREDICTED: beta-glucosidase 12-like isoform X3 [Nelumbo nucifera]
Phenylpropanoid biosynthesis	c97196.graph_c0	Probable cinnamyl alcohol dehydrogenase 7/8 GN=CAD8 OS=Picea abies (Norway spruce) PE=2 SV=1	hypothetical protein PFICI_14738 [Pestalotiopsis fici W106-1]
Phenylpropanoid biosynthesis	c97529.graph_c0	(RS)-norcoclaurine 6-O-methyltransferase GN=PSOMT2 OS=Papaver somniferum (Opium poppy) PE=1 SV=1	O-methyltransferase [Aureobasidium melanogenum CBS 110374]
Phenylpropanoid biosynthesis	c98531.graph_c0	Probable mannitol dehydrogenase GN=CAD OS=Fragaria ananassa (Strawberry) PE=2 SV=1	cinnamyl alcohol dehydrogenase 1 [Carthamus tinctorius]
Flavonoid biosynthesis	ko00941	48	c101056.graph_c0;c103061.graph_c0;c103325.graph_c0;c104305.graph_c0;c109879.graph_c0;c109995.graph_c0;c110386.graph_c0;c130673.graph_c0;c134705.graph_c0;c32819.graph_c0;c34169.graph_c0;c35461.graph_c0;c37151.graph_c0;c41676.graph_c0;c43230.graph_c0;c50965.graph_c0;c50965.graph_c1;c69515.graph_c0;c70821.graph_c0;c72976.graph_c0;c76847.graph_c0;c78308.graph_c0;c78308.graph_c1;c81339.graph_c0;c81814…
Flavonoid biosynthesis	c101056.graph_c0	Flavonol synthase/flavanone 3-hydroxylase GN=FLS OS=Citrus unshiu (Satsuma mandarin) PE=1 SV=1	flavonol synthase [Camellia sinensis]
Flavonoid biosynthesis	c103061.graph_c0	Flavonol synthase/flavanone 3-hydroxylase GN=FLS OS=Petroselinum crispum (Parsley) PE=1 SV=1	flavonol synthase [Camellia nitidissima]
Flavonoid biosynthesis	c103325.graph_c0	Flavonol synthase/flavanone 3-hydroxylase GN=FLS OS=Citrus unshiu (Satsuma mandarin) PE=1 SV=1	flavonol synthase [Camellia sinensis]
Flavonoid biosynthesis	c104305.graph_c0	Flavonol synthase/flavanone 3-hydroxylase GN=FLS OS=Citrus unshiu (Satsuma mandarin) PE=1 SV=1	flavonol synthase [Camellia sinensis]
Flavonoid biosynthesis	c109879.graph_c0	Vinorine synthase GN=ACT OS=Rauvolfia serpentina (Serpentine wood) PE=1 SV=2	PREDICTED: salutaridinol 7-O-acetyltransferase-like [Solanum tuberosum]
Flavonoid biosynthesis	c109995.graph_c0	Pelargonidin 3-O-(6-caffeoylglucoside) 5-O-(6-O-malonylglucoside) 4'''-malonyltransferase OS=Salvia splendens (Scarlet sage) PE=1 SV=1	PREDICTED: acetyl-CoA-benzylalcohol acetyltransferase-like [Solanum tuberosum]
Flavonoid biosynthesis	c110386.graph_c0	Chalcone synthase 1 GN=CHS1 OS=Camellia sinensis (Tea) PE=2 SV=1	chalcone synthase [Camellia sinensis]
Flavonoid biosynthesis	c130673.graph_c0	Dihydroflavonol-4-reductase GN=F OS=Callistephus chinensis (China aster) PE=2 SV=1	dihydroflavonol4-reductase [Camellia chekiangoleosa]
Flavonoid biosynthesis	c134705.graph_c0	Flavonoid 3',5'-hydroxylase 2 GN=CYP75A3 OS=Petunia hybrida (Petunia) PE=2 SV=1	flavonoid 3',5'-hydroxylase [Camellia sinensis]
Flavonoid biosynthesis	c32819.graph_c0	Spermidine hydroxycinnamoyl transferase GN=SHT OS=Arabidopsis thaliana (Mouse-ear cress) PE=1 SV=1	PREDICTED: spermidine hydroxycinnamoyl transferase-like [Vitis vinifera]
Flavonoid biosynthesis	c34169.graph_c0	Salutaridinol 7-O-acetyltransferase GN=SALAT OS=Papaver somniferum (Opium poppy) PE=1 SV=1	Anthranilate N-benzoyltransferase protein, putative [Ricinus communis]
Flavonoid biosynthesis	c35461.graph_c0	Cytochrome P450 98A2 GN=CYP98A2 OS=Glycine max (Soybean) PE=2 SV=1	hypothetical protein CICLE_v10011520mg [Citrus clementina]
Flavonoid biosynthesis	c37151.graph_c0	Chalcone synthase 3 GN=CHS3 OS=Camellia sinensis (Tea) PE=2 SV=1	chalcone synthase 3 [Camellia sinensis var. sinensis]
Flavonoid biosynthesis	c41676.graph_c0	Chalcone synthase 2 GN=CHS2 OS=Camellia sinensis (Tea) PE=2 SV=1	chalcone synthase [Vaccinium ashei]
Flavonoid biosynthesis	c43230.graph_c0	Cytochrome P450 98A1 GN=CYP98A1 OS=Sorghum bicolor (Sorghum) PE=2 SV=1	flavonoid 3'-hydroxylase [Vitis vinifera]
Flavonoid biosynthesis	c50965.graph_c0	--	Anthranilate N-benzoyltransferase protein, putative [Ricinus communis]
Flavonoid biosynthesis	c50965.graph_c1	Salutaridinol 7-O-acetyltransferase GN=SALAT OS=Papaver somniferum (Opium poppy) PE=1 SV=1	Anthranilate N-benzoyltransferase protein, putative [Ricinus communis]
Flavonoid biosynthesis	c69515.graph_c0	Cytochrome P450 98A2 GN=CYP98A2 OS=Glycine max (Soybean) PE=2 SV=1	hypothetical protein EUGRSUZ_A02190 [Eucalyptus grandis]
Flavonoid biosynthesis	c70821.graph_c0	Flavonoid 3',5'-hydroxylase 1 GN=CYP75A1 OS=Petunia hybrida (Petunia) PE=2 SV=1	flavonoid 3',5'-hydroxylase [Rhododendron x pulchrum]
Flavonoid biosynthesis	c72976.graph_c0	Flavonoid 3',5'-hydroxylase 2 GN=CYP75A3 OS=Petunia hybrida (Petunia) PE=2 SV=1	PREDICTED: flavonoid 3',5'-hydroxylase 2 [Vitis vinifera]
Flavonoid biosynthesis	c76847.graph_c0	Dihydroflavonol-4-reductase GN=DFRA OS=Antirrhinum majus (Garden snapdragon) PE=2 SV=1	dihydroflavonol 4-reductase [Vaccinium corymbosum]
Flavonoid biosynthesis	c78308.graph_c0	Naringenin,2-oxoglutarate 3-dioxygenase GN=F24M12.280 OS=Arabidopsis thaliana (Mouse-ear cress) PE=1 SV=1	flavanone3-hydroxylase [Vaccinium ashei]
Flavonoid biosynthesis	c78308.graph_c1	Naringenin,2-oxoglutarate 3-dioxygenase (Fragment) GN=AN3 OS=Petunia hybrida (Petunia) PE=1 SV=1	flavanone3-hydroxylase [Vaccinium ashei]
Flavonoid biosynthesis	c81339.graph_c0	Flavonoid 3',5'-hydroxylase 2 GN=CYP75A3 OS=Petunia hybrida (Petunia) PE=2 SV=1	flavonoid 3',5'-hydroxylase [Rhododendron x pulchrum]
Flavonoid biosynthesis	c81814.graph_c0	Leucoanthocyanidin reductase GN=LAR OS=Desmodium uncinatum (Spanish clover) PE=1 SV=1	leucoanthocyanidin reductase [Vaccinium ashei]
Flavonoid biosynthesis	c81814.graph_c1	Leucoanthocyanidin reductase GN=LAR OS=Desmodium uncinatum (Spanish clover) PE=1 SV=1	leucoanthocyanidin reductase [Vaccinium ashei]
Flavonoid biosynthesis	c81830.graph_c0	Probable caffeoyl-CoA O-methyltransferase At4g26220 GN=At4g26220 OS=Arabidopsis thaliana (Mouse-ear cress) PE=2 SV=1	Putative caffeoyl-CoA O-methyltransferase [Glycine soja]
Flavonoid biosynthesis	c81961.graph_c0	Shikimate O-hydroxycinnamoyltransferase GN=HST OS=Nicotiana tabacum (Common tobacco) PE=1 SV=1	hydroxycinnamoyl CoA shikimate/quinate hydroxycinnamoyl transferase [Platycodon grandiflorus]
Flavonoid biosynthesis	c82998.graph_c0	Chalcone synthase GN=CHS1 OS=Casuarina glauca (Swamp oak) PE=2 SV=1	chalcone synthase [Vaccinium ashei]
Flavonoid biosynthesis	c84294.graph_c0	Probable caffeoyl-CoA O-methyltransferase At4g26220 GN=At4g26220 OS=Arabidopsis thaliana (Mouse-ear cress) PE=2 SV=1	PREDICTED: probable caffeoyl-CoA O-methyltransferase At4g26220 [Malus domestica]
Flavonoid biosynthesis	c84748.graph_c2	Chalcone synthase 1B GN=CHS-1B OS=Pisum sativum (Garden pea) PE=3 SV=1	chalcone synthase [Vaccinium ashei]
Flavonoid biosynthesis	c84748.graph_c3	Chalcone synthase 2 GN=CHS2 OS=Citrus sinensis (Sweet orange) PE=2 SV=1	chalcone synthase [Vaccinium ashei]
Flavonoid biosynthesis	c85310.graph_c0	Leucoanthocyanidin reductase GN=LAR OS=Desmodium uncinatum (Spanish clover) PE=1 SV=1	leucoanthocyanidin reductase [Vaccinium ashei]
Flavonoid biosynthesis	c85319.graph_c0	Naringenin,2-oxoglutarate 3-dioxygenase (Fragment) GN=FHT OS=Matthiola incana (Common stock) PE=2 SV=1	flavanone 3-hydroxylase [Actinidia chinensis]
Flavonoid biosynthesis	c87396.graph_c0	Flavonol synthase/flavanone 3-hydroxylase GN=FLS OS=Citrus unshiu (Satsuma mandarin) PE=1 SV=1	flavonol synthase [Camellia sinensis]
Flavonoid biosynthesis	c88108.graph_c0	Anthocyanidin reductase GN=T13M11.8 OS=Arabidopsis thaliana (Mouse-ear cress) PE=1 SV=2	anthocyanidin reductase [Vaccinium ashei]
Flavonoid biosynthesis	c88140.graph_c0	Flavonoid 3'-monooxygenase GN=CYP75B2 OS=Petunia hybrida (Petunia) PE=2 SV=1	flavonoid 3'-hydroxylase [Vaccinium ashei]
Flavonoid biosynthesis	c88140.graph_c1	Flavonoid 3'-monooxygenase GN=CYP75B2 OS=Petunia hybrida (Petunia) PE=2 SV=1	flavonoid 3'-hydroxylase [Vaccinium ashei]
Flavonoid biosynthesis	c88472.graph_c0	Trans-cinnamate 4-monooxygenase GN=CYP73A4 OS=Catharanthus roseus (Madagascar periwinkle) PE=2 SV=1	cinnamic acid 4-hydroxylase [Camellia chekiangoleosa]
Flavonoid biosynthesis	c88582.graph_c0	Caffeoyl-CoA O-methyltransferase OS=Populus tremuloides (Quaking aspen) PE=2 SV=1	caffeoyl-CoA-O-methyltransferase [Codonopsis lanceolata]
Flavonoid biosynthesis	c89608.graph_c0	Dihydroflavonol-4-reductase GN=DFR OS=Vitis vinifera (Grape) PE=1 SV=1	unnamed protein product [Vitis vinifera]
Flavonoid biosynthesis	c90763.graph_c0	Leucoanthocyanidin reductase GN=LAR OS=Desmodium uncinatum (Spanish clover) PE=1 SV=1	PREDICTED: leucoanthocyanidin reductase-like [Beta vulgaris subsp. vulgaris]
Flavonoid biosynthesis	c91516.graph_c0	Flavonoid 3'-monooxygenase GN=F13G24.190 OS=Arabidopsis thaliana (Mouse-ear cress) PE=1 SV=1	PREDICTED: flavonoid 3',5'-hydroxylase 1-like [Phoenix dactylifera]
Flavonoid biosynthesis	c91892.graph_c0	Cytochrome P450 98A2 GN=CYP98A2 OS=Glycine max (Soybean) PE=2 SV=1	hypothetical protein JCGZ_10726 [Jatropha curcas]
Flavonoid biosynthesis	c91892.graph_c1	Cytochrome P450 98A2 GN=CYP98A2 OS=Glycine max (Soybean) PE=2 SV=1	hypothetical protein JCGZ_10726 [Jatropha curcas]
Flavonoid biosynthesis	c94417.graph_c2	Flavonoid 3',5'-hydroxylase 2 GN=CYP75A3 OS=Petunia hybrida (Petunia) PE=2 SV=1	flavonoid 3',5'-hydroxylase [Rhododendron x pulchrum]
Flavonoid biosynthesis	c95520.graph_c2	Spermidine hydroxycinnamoyl transferase GN=SHT OS=Arabidopsis thaliana (Mouse-ear cress) PE=1 SV=1	putative hydroxycinnamoyl-CoA:shikimate/quinate hydroxycinnamoyltransferase [Camellia sinensis]
Flavonoid biosynthesis	c99968.graph_c0	Chalcone synthase 2 GN=CHS2 OS=Camellia sinensis (Tea) PE=2 SV=1	RecName: Full=Chalcone synthase 2; AltName: Full=Naringenin-chalcone synthase 2 [Camellia sinensis]
Anthocyanin biosynthesis	c39474.graph_c0	--	--
Anthocyanin biosynthesis	c63721.graph_c0	Crocetin glucosyltransferase, chloroplastic (Precursor) GN=UGT75L6 OS=Gardenia jasminoides (Cape jasmine) PE=1 SV=1	glucosyltransferase [Nicotiana tabacum]
Anthocyanin biosynthesis	c63721.graph_c1	Crocetin glucosyltransferase, chloroplastic (Precursor) GN=UGT75L6 OS=Gardenia jasminoides (Cape jasmine) PE=1 SV=1	PREDICTED: crocetin glucosyltransferase, chloroplastic-like [Vitis vinifera]
Anthocyanin biosynthesis	c81305.graph_c0	Kaempferol 3-O-beta-D-galactosyltransferase (Precursor) OS=Petunia hybrida (Petunia) PE=1 SV=1	UDP-glucose: flavonoid 3-O-glucosyltransferase [Vaccinium ashei]
Anthocyanin biosynthesis	c83896.graph_c0	Crocetin glucosyltransferase, chloroplastic (Precursor) GN=UGT75L6 OS=Gardenia jasminoides (Cape jasmine) PE=1 SV=1	PREDICTED: crocetin glucosyltransferase, chloroplastic-like [Vitis vinifera]
Anthocyanin biosynthesis	c83931.graph_c0	Crocetin glucosyltransferase, chloroplastic (Precursor) GN=UGT75L6 OS=Gardenia jasminoides (Cape jasmine) PE=1 SV=1	UDP-glucose crocetin glucosyltransferase [Gardenia jasminoides]
Anthocyanin biosynthesis	c84388.graph_c0	Crocetin glucosyltransferase, chloroplastic (Precursor) GN=UGT75L6 OS=Gardenia jasminoides (Cape jasmine) PE=1 SV=1	PREDICTED: crocetin glucosyltransferase, chloroplastic-like [Nicotiana sylvestris]
Anthocyanin biosynthesis	c86132.graph_c2	Crocetin glucosyltransferase, chloroplastic (Precursor) GN=UGT75L6 OS=Gardenia jasminoides (Cape jasmine) PE=1 SV=1	PREDICTED: crocetin glucosyltransferase, chloroplastic-like [Vitis vinifera]
Anthocyanin biosynthesis	c89060.graph_c0	Crocetin glucosyltransferase, chloroplastic (Precursor) GN=UGT75L6 OS=Gardenia jasminoides (Cape jasmine) PE=1 SV=1	hypothetical protein MIMGU_mgv1a018203mg [Erythranthe guttata]
Anthocyanin biosynthesis	c89670.graph_c0	Crocetin glucosyltransferase, chloroplastic (Precursor) GN=UGT75L6 OS=Gardenia jasminoides (Cape jasmine) PE=1 SV=1	PREDICTED: crocetin glucosyltransferase, chloroplastic-like [Populus euphratica]
Anthocyanin biosynthesis	c89670.graph_c1	Crocetin glucosyltransferase, chloroplastic (Precursor) GN=UGT75L6 OS=Gardenia jasminoides (Cape jasmine) PE=1 SV=1	glucosyltransferase [Nicotiana tabacum]
Anthocyanin biosynthesis	c90600.graph_c0	Crocetin glucosyltransferase, chloroplastic (Precursor) GN=UGT75L6 OS=Gardenia jasminoides (Cape jasmine) PE=1 SV=1	PREDICTED: crocetin glucosyltransferase, chloroplastic-like [Vitis vinifera]
Anthocyanin biosynthesis	c92677.graph_c2	Crocetin glucosyltransferase, chloroplastic (Precursor) GN=UGT75L6 OS=Gardenia jasminoides (Cape jasmine) PE=1 SV=1	glucosyltransferase [Nicotiana tabacum]
Anthocyanin biosynthesis	c93861.graph_c0	Crocetin glucosyltransferase, chloroplastic (Precursor) GN=UGT75L6 OS=Gardenia jasminoides (Cape jasmine) PE=1 SV=1	PREDICTED: crocetin glucosyltransferase, chloroplastic-like [Vitis vinifera]
