# Supplementary material for: Identification of a Strong Anthocyanin Activator, VbMYBA, From Berries of Vaccinium bracteatum Thunb
Source: Front Plant Sci. 2021 Dec 6;12:697212. doi: 10.3389/fpls.2021.697212 (PMC8685453; doi:10.3389/fpls.2021.697212)
Supplement: Supplementary file 10 [file Table_8.XLSX]

## Sheet: Sheet1
Table S8 Candidate anthocyanin biosynthetic genes
Gene ID	Swissprot annotation	nr annotation	FPKM		KEGG enrichment	GO enrichment
			Green	Black		Biological Process	Molecular Function
c84812.graph_c0	Phenylalanine ammonia-lyase 1 GN=PAL1 OS=Prunus avium (Cherry) PE=2 SV=1	PREDICTED: phenylalanine ammonia-lyase-like, partial [Cucumis sativus]	4.05151	46.6746	Phenylpropanoid biosynthesis	--	phenylalanine ammonia-lyase activity (GO:0045548)
c84812.graph_c1	Phenylalanine ammonia-lyase GN=PAL OS=Camellia sinensis (Tea) PE=2 SV=1	phenylalanine ammonia-lyase [Camellia japonica]	8.45494	79.2118	Phenylpropanoid biosynthesis	--	phenylalanine ammonia-lyase activity (GO:0045548);
c88472.graph_c0	Trans-cinnamate 4-monooxygenase GN=CYP73A4 OS=Catharanthus roseus (Madagascar periwinkle) PE=2 SV=1	cinnamic acid 4-hydroxylase [Camellia chekiangoleosa]	8.13891	157.251	Phenylpropanoid biosynthesis	--	trans-cinnamate 4-monooxygenase activity (GO:0016710);
c91646.graph_c0	4-coumarate--CoA ligase 1 GN=4CL1 OS=Nicotiana tabacum (Common tobacco) PE=2 SV=1	hypothetical protein JCGZ_08679 [Jatropha curcas]	28.1462	84.1172	Phenylpropanoid biosynthesis	--	4-coumarate-CoA ligase activity (GO:0016207);
c83421.graph_c0	4-coumarate--CoA ligase 1 GN=4CL1 OS=Nicotiana tabacum (Common tobacco) PE=2 SV=1	PREDICTED: 4-coumarate--CoA ligase 1 [Nicotiana sylvestris]	12.3943	95.0349	Phenylpropanoid biosynthesis	phenylpropanoid metabolic process (GO:0009698);	4-coumarate-CoA ligase activity (GO:0016207);
c67244.graph_c0	4-coumarate--CoA ligase GN=4CL OS=Pinus taeda (Loblolly pine) PE=2 SV=1	hypothetical protein COCVIDRAFT_107042 [Bipolaris victoriae FI3]	0	3.05776	Phenylpropanoid biosynthesis	--	--
c82998.graph_c0	Chalcone synthase GN=CHS1 OS=Casuarina glauca (Swamp oak) PE=2 SV=1	chalcone synthase [Vaccinium ashei]	8.78584	1015.34	Flavonoid biosynthesis	flavonoid biosynthetic process (GO:0009813);	naringenin-chalcone synthase activity (GO:0016210);
c41676.graph_c0	Chalcone synthase 2 GN=CHS2 OS=Camellia sinensis (Tea) PE=2 SV=1	chalcone synthase [Vaccinium ashei]	86.0126	279.307	Flavonoid biosynthesis	flavonoid biosynthetic process (GO:0009813);	naringenin-chalcone synthase activity (GO:0016210);
c37151.graph_c0	Chalcone synthase 3 GN=CHS3 OS=Camellia sinensis (Tea) PE=2 SV=1	chalcone synthase 3 [Camellia sinensis var. sinensis]	4.9136	19.7281	Flavonoid biosynthesis	metabolic process (GO:0008152);	transferase activity, transferring acyl groups (GO:0016746);
c84748.graph_c3	Chalcone synthase 2 GN=CHS2 OS=Citrus sinensis (Sweet orange) PE=2 SV=1	chalcone synthase [Vaccinium ashei]	0.309657	8.59605	Flavonoid biosynthesis	flavonoid biosynthetic process (GO:0009813);	naringenin-chalcone synthase activity (GO:0016210);
c80185.graph_c0	Probable chalcone--flavonone isomerase 3 GN=K18I23.7 OS=Arabidopsis thaliana (Mouse-ear cress) PE=1 SV=1	chalcone isomerase [Actinidia chrysantha]	25.4417	133.61	--	anthocyanin-containing compound biosynthetic process (GO:0009718);	chalcone isomerase activity (GO:0045430);
c85319.graph_c0	Naringenin,2-oxoglutarate 3-dioxygenase (Fragment) GN=FHT OS=Matthiola incana (Common stock) PE=2 SV=1	flavanone 3-hydroxylase [Actinidia chinensis]	61.9529	504.59	Flavonoid biosynthesis	flavonoid biosynthetic process (GO:0009813);	naringenin 3-dioxygenase activity (GO:0045486);
c78308.graph_c1	Naringenin,2-oxoglutarate 3-dioxygenase (Fragment) GN=AN3 OS=Petunia hybrida (Petunia) PE=1 SV=1	flavanone3-hydroxylase [Vaccinium ashei]	16.9411	133.939	Flavonoid biosynthesis	anthocyanin-containing compound biosynthetic process (GO:0009718);	naringenin 3-dioxygenase activity (GO:0045486);
c78308.graph_c0	Naringenin,2-oxoglutarate 3-dioxygenase GN=F24M12.280 OS=Arabidopsis thaliana (Mouse-ear cress) PE=1 SV=1	flavanone3-hydroxylase [Vaccinium ashei]	7.57917	65.4691	Flavonoid biosynthesis	--	naringenin 3-dioxygenase activity (GO:0045486);
c88140.graph_c0	Flavonoid 3'-monooxygenase GN=CYP75B2 OS=Petunia hybrida (Petunia) PE=2 SV=1	flavonoid 3'-hydroxylase [Vaccinium ashei]	12.2008	106.444	Flavonoid biosynthesis	anthocyanin-containing compound biosynthetic process (GO:0009718);	flavonoid 3'-monooxygenase activity (GO:0016711);
c88140.graph_c1	Flavonoid 3'-monooxygenase GN=CYP75B2 OS=Petunia hybrida (Petunia) PE=2 SV=1	flavonoid 3'-hydroxylase [Vaccinium ashei]	1.27956	33.7144	Flavonoid biosynthesis	anthocyanin-containing compound biosynthetic process (GO:0009718);	flavonoid 3'-monooxygenase activity (GO:0016711);
c94417.graph_c2	Flavonoid 3',5'-hydroxylase 2 GN=CYP75A3 OS=Petunia hybrida (Petunia) PE=2 SV=1	flavonoid 3',5'-hydroxylase [Rhododendron x pulchrum]	212.286	3282.27	Flavonoid biosynthesis	--	flavonoid 3',5'-hydroxylase activity (GO:0033772);
c81339.graph_c0	Flavonoid 3',5'-hydroxylase 2 GN=CYP75A3 OS=Petunia hybrida (Petunia) PE=2 SV=1	flavonoid 3',5'-hydroxylase [Rhododendron x pulchrum]	0.564725	12.9311	Flavonoid biosynthesis	--	monooxygenase activity (GO:0004497);
c70821.graph_c0	Flavonoid 3',5'-hydroxylase 1 GN=CYP75A1 OS=Petunia hybrida (Petunia) PE=2 SV=1	flavonoid 3',5'-hydroxylase [Rhododendron x pulchrum]	0.0988331	9.57935	Flavonoid biosynthesis	oxidation-reduction process (GO:0055114);	monooxygenase activity (GO:0004497);
c72976.graph_c0	Flavonoid 3',5'-hydroxylase 2 GN=CYP75A3 OS=Petunia hybrida (Petunia) PE=2 SV=1	PREDICTED: flavonoid 3',5'-hydroxylase 2 [Vitis vinifera]	0	3.4299	Flavonoid biosynthesis	oxidation-reduction process (GO:0055114);	monooxygenase activity (GO:0004497);
c76847.graph_c0	Dihydroflavonol-4-reductase GN=DFRA OS=Antirrhinum majus (Garden snapdragon) PE=2 SV=1	dihydroflavonol 4-reductase [Vaccinium corymbosum]	19.232	104.061	Flavonoid biosynthesis	cellular metabolic process (GO:0044237);	dihydrokaempferol 4-reductase activity (GO:0045552);
c89608.graph_c0	Dihydroflavonol-4-reductase GN=DFR OS=Vitis vinifera (Grape) PE=1 SV=1	unnamed protein product [Vitis vinifera]	35.1183	72.9577	Flavonoid biosynthesis	anthocyanin-containing compound biosynthetic process (GO:0009718);	dihydrokaempferol 4-reductase activity (GO:0045552);
c81310.graph_c0	Leucoanthocyanidin dioxygenase GN=ANT17 OS=Petunia hybrida (Petunia) PE=2 SV=1	unnamed protein product [Vitis vinifera]	4.10694	516.928	--	--	--
c84705.graph_c0	Kaempferol 3-O-beta-D-galactosyltransferase (Precursor) OS=Petunia hybrida (Petunia) PE=1 SV=1	UDP-glucose: flavonoid 3-O-glucosyltransferase [Vaccinium ashei]	0.362826	270.409	--	--	transferase activity, transferring hexosyl groups (GO:0016758)
c81305.graph_c0	Kaempferol 3-O-beta-D-galactosyltransferase (Precursor) OS=Petunia hybrida (Petunia) PE=1 SV=1	UDP-glucose: flavonoid 3-O-glucosyltransferase [Vaccinium ashei]	3.71916	48.9469	Anthocyanin biosynthesis	--	UDP-glucosyltransferase activity (GO:0035251);
c94025.graph_c1	UDP-glycosyltransferase 90A1 GN=UGT90A1 OS=Arabidopsis thaliana (Mouse-ear cress) PE=2 SV=1	PREDICTED: UDP-glycosyltransferase 90A1-like isoform X2 [Vitis vinifera]	2.28119	202.817	--	metabolic process (GO:0008152);	anthocyanidin 3-O-glucosyltransferase activity (GO:0047213);
c41624.graph_c0	UDP-glycosyltransferase 78D2 GN=F2K13.200 OS=Arabidopsis thaliana (Mouse-ear cress) PE=2 SV=1	UDP-glucose: flavonoid 3-O-glucosyltransferase [Vaccinium ashei]	0.61153	5.75459	Flavone and flavonol biosynthesis	anthocyanin-containing compound biosynthetic process (GO:0009718);	anthocyanidin 3-O-glucosyltransferase activity (GO:0047213);
c73560.graph_c0	UDP-glycosyltransferase 73C5 GN=F13K3.20 OS=Arabidopsis thaliana (Mouse-ear cress) PE=2 SV=1	PREDICTED: UDP-glycosyltransferase 73C1-like [Nelumbo nucifera]	5.55662	27.9744	--	--	anthocyanidin 3-O-glucosyltransferase activity (GO:0047213);
c41781.graph_c0	Crocetin glucosyltransferase, chloroplastic (Precursor) GN=UGT75L6 OS=Gardenia jasminoides (Cape jasmine) PE=1 SV=1	PREDICTED: crocetin glucosyltransferase, chloroplastic [Vitis vinifera]	0.306181	6.05054	--	--	anthocyanin 5-O-glucosyltransferase activity (GO:0080018);
c72505.graph_c0	Glutathione S-transferase F12 GN=MKP11.22 OS=Arabidopsis thaliana (Mouse-ear cress) PE=1 SV=1	glutathione S-transferase for anthocyanin accumulation [Cyclamen persicum x Cyclamen purpurascens]	0.313212	812.222	Glutathione metabolism	response to oxidative stress (GO:0006979);	glutathione transferase activity (GO:0004364);
